# Supplementary material for: Synopsis of the Species of Coccidians Reported in Marine Fish
Source: Animals (Basel). 2023 Jun 26;13(13):2119. doi: 10.3390/ani13132119 (PMC10339986; doi:10.3390/ani13132119)
Supplement: Supplementary file 1 [file animals-13-02119-s001.zip]

Archive with 6 entries (6 files):
- FigS1_final.pdf
- FigS2_final.pdf
- FigS3_final.pdf
- FigS4_final.pdf
- FigS5_final.pdf
- Supplementary Figure Legends.pdf
